# Supplementary material for: Antibacterial Potential Analysis of Novel α-Helix Peptides in the Chinese Wolf Spider Lycosa sinensis
Source: Pharmaceutics. 2022 Nov 21;14(11):2540. doi: 10.3390/pharmaceutics14112540 (PMC9698133; doi:10.3390/pharmaceutics14112540)
Supplement: Supplementary file 1 [file pharmaceutics-14-02540-s001.zip]

Archive with 1 entries (1 files):
- pharmaceutics-2009858-supplementary.pdf
